# Supplementary material for: Detection of Cistanches Herba (Rou Cong Rong) Medicinal Products Using Species-Specific Nucleotide Signatures
Source: Front Plant Sci. 2018 Nov 13;9:1643. doi: 10.3389/fpls.2018.01643 (PMC6242781; doi:10.3389/fpls.2018.01643)
Supplement: Supplementary Table S1 — Sampling information of Cistanches Herba and its adulterants. [file Table_1.XLS]

## Sheet: Sheet1
Detection of Cistanches Herba (Rou Cong Rong) Medicinal Products using Species-specific Nucleotide Signatures and Primer Pairs
Supplementary Table S1 Sampling information of Cistanches Herba and its adulterants
Sample No.	Latin Name of Original Species	Latin Name of Medicinal materials	Sample type	Collection Site
QT8-4	Cistanche deserticola	Cistanches Herba	Wide Radix	Qitai country, Xinjiang Uigur Autonomous Region
QT8-3	Cistanche deserticola	Cistanches Herba	Wide Radix	Qitai country, Xinjiang Uigur Autonomous Region
QT8-2	Cistanche deserticola	Cistanches Herba	Wide Radix	Qitai country, Xinjiang Uigur Autonomous Region
QT8-1	Cistanche deserticola	Cistanches Herba	Wide Radix	Qitai country, Xinjiang Uigur Autonomous Region
QT5-1	Cistanche deserticola	Cistanches Herba	Wide Radix	Qitai country, Xinjiang Uigur Autonomous Region
QT3-7	Cistanche deserticola	Cistanches Herba	Wide Radix	Qitai country, Xinjiang Uigur Autonomous Region
QT3-6	Cistanche deserticola	Cistanches Herba	Wide Radix	Qitai country, Xinjiang Uigur Autonomous Region
QT3-5	Cistanche deserticola	Cistanches Herba	Wide Radix	Qitai country, Xinjiang Uigur Autonomous Region
QT3-4	Cistanche deserticola	Cistanches Herba	Wide Radix	Qitai country, Xinjiang Uigur Autonomous Region
QT3-3	Cistanche deserticola	Cistanches Herba	Wide Radix	Qitai country, Xinjiang Uigur Autonomous Region
QT3-2	Cistanche deserticola	Cistanches Herba	Wide Radix	Qitai country, Xinjiang Uigur Autonomous Region
QT3-1	Cistanche deserticola	Cistanches Herba	Wide Radix	Qitai country, Xinjiang Uigur Autonomous Region
QT2-5	Cistanche deserticola	Cistanches Herba	Wide Radix	Qitai country, Xinjiang Uigur Autonomous Region
QT2-4	Cistanche deserticola	Cistanches Herba	Wide Radix	Qitai country, Xinjiang Uigur Autonomous Region
QT2-3	Cistanche deserticola	Cistanches Herba	Wide Radix	Qitai country, Xinjiang Uigur Autonomous Region
QT2-2	Cistanche deserticola	Cistanches Herba	Wide Radix	Qitai country, Xinjiang Uigur Autonomous Region
QT2-1	Cistanche deserticola	Cistanches Herba	Wide Radix	Qitai country, Xinjiang Uigur Autonomous Region
JM3-6	Cistanche deserticola	Cistanches Herba	Wide Radix	Jimusar country, Xinjiang Uigur Autonomous Region
JM3-5	Cistanche deserticola	Cistanches Herba	Wide Radix	Jimusar country, Xinjiang Uigur Autonomous Region
JM3-4	Cistanche deserticola	Cistanches Herba	Wide Radix	Jimusar country, Xinjiang Uigur Autonomous Region
JM3-3	Cistanche deserticola	Cistanches Herba	Wide Radix	Jimusar country, Xinjiang Uigur Autonomous Region
JM3-2	Cistanche deserticola	Cistanches Herba	Wide Radix	Jimusar country, Xinjiang Uigur Autonomous Region
JM3-1	Cistanche deserticola	Cistanches Herba	Wide Radix	Jimusar country, Xinjiang Uigur Autonomous Region
JM2-6	Cistanche deserticola	Cistanches Herba	Wide Radix	Jimusar country, Xinjiang Uigur Autonomous Region
JM2-5	Cistanche deserticola	Cistanches Herba	Wide Radix	Jimusar country, Xinjiang Uigur Autonomous Region
JM2-4	Cistanche deserticola	Cistanches Herba	Wide Radix	Jimusar country, Xinjiang Uigur Autonomous Region
JM2-3	Cistanche deserticola	Cistanches Herba	Wide Radix	Jimusar country, Xinjiang Uigur Autonomous Region
JM2-2	Cistanche deserticola	Cistanches Herba	Wide Radix	Jimusar country, Xinjiang Uigur Autonomous Region
JM2-1	Cistanche deserticola	Cistanches Herba	Wide Radix	Jimusar country, Xinjiang Uigur Autonomous Region
JM1-7	Cistanche deserticola	Cistanches Herba	Wide Radix	Jimusar country, Xinjiang Uigur Autonomous Region
JM1-6	Cistanche deserticola	Cistanches Herba	Wide Radix	Jimusar country, Xinjiang Uigur Autonomous Region
JM1-5	Cistanche deserticola	Cistanches Herba	Wide Radix	Jimusar country, Xinjiang Uigur Autonomous Region
JM1-4	Cistanche deserticola	Cistanches Herba	Wide Radix	Jimusar country, Xinjiang Uigur Autonomous Region
JM1-3	Cistanche deserticola	Cistanches Herba	Wide Radix	Jimusar country, Xinjiang Uigur Autonomous Region
JM1-2	Cistanche deserticola	Cistanches Herba	Wide Radix	Jimusar country, Xinjiang Uigur Autonomous Region
JM1-1	Cistanche deserticola	Cistanches Herba	Wide Radix	Jimusar country, Xinjiang Uigur Autonomous Region
JH21 4	Cistanche deserticola	Cistanches Herba	Wide Radix	Jinghe country, Xinjiang Uigur Autonomous Region
JH21 3	Cistanche deserticola	Cistanches Herba	Wide Radix	Jinghe country, Xinjiang Uigur Autonomous Region
JH21 2	Cistanche deserticola	Cistanches Herba	Wide Radix	Jinghe country, Xinjiang Uigur Autonomous Region
JH21 1	Cistanche deserticola	Cistanches Herba	Wide Radix	Jinghe country, Xinjiang Uigur Autonomous Region
HBH21 4	Cistanche deserticola	Cistanches Herba	Wide Radix	Habahe country, Xinjiang Uigur Autonomous Region
HBH21 3	Cistanche deserticola	Cistanches Herba	Wide Radix	Habahe country, Xinjiang Uigur Autonomous Region
HBH21 2	Cistanche deserticola	Cistanches Herba	Wide Radix	Habahe country, Xinjiang Uigur Autonomous Region
HBH21 1	Cistanche deserticola	Cistanches Herba	Wide Radix	Habahe country, Xinjiang Uigur Autonomous Region
FK2-2	Cistanche deserticola	Cistanches Herba	Wide Radix	Fukang country, Xinjiang Uigur Autonomous Region
FK2-1	Cistanche deserticola	Cistanches Herba	Wide Radix	Fukang country, Xinjiang Uigur Autonomous Region
ALT21 2	Cistanche deserticola	Cistanches Herba	Wide Radix	Altay prefecture, Xinjiang Uigur Autonomous Region
ALT21 1	Cistanche deserticola	Cistanches Herba	Wide Radix	Altay prefecture, Xinjiang Uigur Autonomous Region
ML3-24	Cistanche deserticola	Cistanches Herba	Wide Radix	Mulei country, Xinjiang Uigur Autonomous Region
ML3-21	Cistanche deserticola	Cistanches Herba	Wide Radix	Mulei country, Xinjiang Uigur Autonomous Region
ML3-20	Cistanche deserticola	Cistanches Herba	Wide Radix	Mulei country, Xinjiang Uigur Autonomous Region
ML3-18	Cistanche deserticola	Cistanches Herba	Wide Radix	Mulei country, Xinjiang Uigur Autonomous Region
ML3-17	Cistanche deserticola	Cistanches Herba	Wide Radix	Mulei country, Xinjiang Uigur Autonomous Region
ML3-12	Cistanche deserticola	Cistanches Herba	Wide Radix	Mulei country, Xinjiang Uigur Autonomous Region
ML3-10	Cistanche deserticola	Cistanches Herba	Wide Radix	Mulei country, Xinjiang Uigur Autonomous Region
ML3-9	Cistanche deserticola	Cistanches Herba	Wide Radix	Mulei country, Xinjiang Uigur Autonomous Region
ML3-7	Cistanche deserticola	Cistanches Herba	Wide Radix	Mulei country, Xinjiang Uigur Autonomous Region
ML3-5	Cistanche deserticola	Cistanches Herba	Wide Radix	Mulei country, Xinjiang Uigur Autonomous Region
ML2-15	Cistanche deserticola	Cistanches Herba	Wide Radix	Mulei country, Xinjiang Uigur Autonomous Region
ML2-14	Cistanche deserticola	Cistanches Herba	Wide Radix	Mulei country, Xinjiang Uigur Autonomous Region
ML2-12	Cistanche deserticola	Cistanches Herba	Wide Radix	Mulei country, Xinjiang Uigur Autonomous Region
ML2-11	Cistanche deserticola	Cistanches Herba	Wide Radix	Mulei country, Xinjiang Uigur Autonomous Region
ML2-10	Cistanche deserticola	Cistanches Herba	Wide Radix	Mulei country, Xinjiang Uigur Autonomous Region
ML2-8	Cistanche deserticola	Cistanches Herba	Wide Radix	Mulei country, Xinjiang Uigur Autonomous Region
ML2-7	Cistanche deserticola	Cistanches Herba	Wide Radix	Mulei country, Xinjiang Uigur Autonomous Region
ML2-4	Cistanche deserticola	Cistanches Herba	Wide Radix	Mulei country, Xinjiang Uigur Autonomous Region
ML2-2	Cistanche deserticola	Cistanches Herba	Wide Radix	Mulei country, Xinjiang Uigur Autonomous Region
SS22 2	Cistanche deserticola	Cistanches Herba	Cultivated Radix	Shanshan country, Xinjiang Uigur Autonomous Region
SS22 1	Cistanche deserticola	Cistanches Herba	Cultivated Radix	Shanshan country, Xinjiang Uigur Autonomous Region
SS21 5	Cistanche deserticola	Cistanches Herba	Cultivated Radix	Shanshan country, Xinjiang Uigur Autonomous Region
SS21 4	Cistanche deserticola	Cistanches Herba	Cultivated Radix	Shanshan country, Xinjiang Uigur Autonomous Region
SS21 3	Cistanche deserticola	Cistanches Herba	Cultivated Radix	Shanshan country, Xinjiang Uigur Autonomous Region
SS21 2	Cistanche deserticola	Cistanches Herba	Cultivated Radix	Shanshan country, Xinjiang Uigur Autonomous Region
SS21 1	Cistanche deserticola	Cistanches Herba	Cultivated Radix	Shanshan country, Xinjiang Uigur Autonomous Region
QT6-7	Cistanche deserticola	Cistanches Herba	Cultivated Radix	Qitai country, Xinjiang Uigur Autonomous Region
QT6-5	Cistanche deserticola	Cistanches Herba	Cultivated Radix	Qitai country, Xinjiang Uigur Autonomous Region
QT6-3	Cistanche deserticola	Cistanches Herba	Cultivated Radix	Qitai country, Xinjiang Uigur Autonomous Region
QT6-2	Cistanche deserticola	Cistanches Herba	Cultivated Radix	Qitai country, Xinjiang Uigur Autonomous Region
QT6-1	Cistanche deserticola	Cistanches Herba	Cultivated Radix	Qitai country, Xinjiang Uigur Autonomous Region
QT4-7	Cistanche deserticola	Cistanches Herba	Cultivated Radix	Qitai country, Xinjiang Uigur Autonomous Region
QT4-6	Cistanche deserticola	Cistanches Herba	Cultivated Radix	Qitai country, Xinjiang Uigur Autonomous Region
QT4-3	Cistanche deserticola	Cistanches Herba	Cultivated Radix	Qitai country, Xinjiang Uigur Autonomous Region
QT4-2-1	Cistanche deserticola	Cistanches Herba	Cultivated Radix	Qitai country, Xinjiang Uigur Autonomous Region
QT4-2	Cistanche deserticola	Cistanches Herba	Cultivated Radix	Qitai country, Xinjiang Uigur Autonomous Region
QM2 5	Cistanche deserticola	Cistanches Herba	Cultivated Radix	Jumo country, Xinjiang Uigur Autonomous Region
QM2 4	Cistanche deserticola	Cistanches Herba	Cultivated Radix	Jumo country, Xinjiang Uigur Autonomous Region
QM2 3	Cistanche deserticola	Cistanches Herba	Cultivated Radix	Jumo country, Xinjiang Uigur Autonomous Region
QM2 1	Cistanche deserticola	Cistanches Herba	Cultivated Radix	Jumo country, Xinjiang Uigur Autonomous Region
QM1 5	Cistanche deserticola	Cistanches Herba	Cultivated Radix	Jumo country, Xinjiang Uigur Autonomous Region
QM1 4	Cistanche deserticola	Cistanches Herba	Cultivated Radix	Jumo country, Xinjiang Uigur Autonomous Region
QM1 3	Cistanche deserticola	Cistanches Herba	Cultivated Radix	Jumo country, Xinjiang Uigur Autonomous Region
QM1 2	Cistanche deserticola	Cistanches Herba	Cultivated Radix	Jumo country, Xinjiang Uigur Autonomous Region
QM1 1	Cistanche deserticola	Cistanches Herba	Cultivated Radix	Jumo country, Xinjiang Uigur Autonomous Region
HT4 5	Cistanche deserticola	Cistanches Herba	Cultivated Radix	Hetian country, Xinjiang Uigur Autonomous Region
HT4 4	Cistanche deserticola	Cistanches Herba	Cultivated Radix	Hetian country, Xinjiang Uigur Autonomous Region
HT4 3	Cistanche deserticola	Cistanches Herba	Cultivated Radix	Hetian country, Xinjiang Uigur Autonomous Region
HT4 2	Cistanche deserticola	Cistanches Herba	Cultivated Radix	Hetian country, Xinjiang Uigur Autonomous Region
HT4 1	Cistanche deserticola	Cistanches Herba	Cultivated Radix	Hetian country, Xinjiang Uigur Autonomous Region
HT2 5	Cistanche deserticola	Cistanches Herba	Cultivated Radix	Hetian country, Xinjiang Uigur Autonomous Region
HT2 4	Cistanche deserticola	Cistanches Herba	Cultivated Radix	Hetian country, Xinjiang Uigur Autonomous Region
HT2 3	Cistanche deserticola	Cistanches Herba	Cultivated Radix	Hetian country, Xinjiang Uigur Autonomous Region
HT2 2	Cistanche deserticola	Cistanches Herba	Cultivated Radix	Hetian country, Xinjiang Uigur Autonomous Region
HT2 1	Cistanche deserticola	Cistanches Herba	Cultivated Radix	Hetian country, Xinjiang Uigur Autonomous Region
CL1-3	Cistanche tubulosa	Cistanches Herba	Cultivated Radix	Zeller country, Xinjiang Uigur Autonomous Region
CL1-4	Cistanche tubulosa	Cistanches Herba	Cultivated Radix	Zeller country, Xinjiang Uigur Autonomous Region
CL2-4	Cistanche tubulosa	Cistanches Herba	Cultivated Radix	Zeller country, Xinjiang Uigur Autonomous Region
CL2-2	Cistanche tubulosa	Cistanches Herba	Cultivated Radix	Zeller country, Xinjiang Uigur Autonomous Region
CL2-5	Cistanche tubulosa	Cistanches Herba	Cultivated Radix	Zeller country, Xinjiang Uigur Autonomous Region
CL2-3	Cistanche tubulosa	Cistanches Herba	Cultivated Radix	Zeller country, Xinjiang Uigur Autonomous Region
CL2-1	Cistanche tubulosa	Cistanches Herba	Cultivated Radix	Zeller country, Xinjiang Uigur Autonomous Region
CL1-2	Cistanche tubulosa	Cistanches Herba	Cultivated Radix	Zeller country, Xinjiang Uigur Autonomous Region
CL1-1	Cistanche tubulosa	Cistanches Herba	Cultivated Radix	Zeller country, Xinjiang Uigur Autonomous Region
HT11-4	Cistanche tubulosa	Cistanches Herba	Cultivated Radix	Hetian country, Xinjiang Uigur Autonomous Region
HT13-1	Cistanche tubulosa	Cistanches Herba	Cultivated Radix	Hetian country, Xinjiang Uigur Autonomous Region
HT11-1	Cistanche tubulosa	Cistanches Herba	Cultivated Radix	Hetian country, Xinjiang Uigur Autonomous Region
HT13-2	Cistanche tubulosa	Cistanches Herba	Cultivated Radix	Hetian country, Xinjiang Uigur Autonomous Region
HT13-3	Cistanche tubulosa	Cistanches Herba	Cultivated Radix	Hetian country, Xinjiang Uigur Autonomous Region
HT11-2	Cistanche tubulosa	Cistanches Herba	Cultivated Radix	Hetian country, Xinjiang Uigur Autonomous Region
HT12-1	Cistanche tubulosa	Cistanches Herba	Cultivated Radix	Hetian country, Xinjiang Uigur Autonomous Region
HT12-2	Cistanche tubulosa	Cistanches Herba	Cultivated Radix	Hetian country, Xinjiang Uigur Autonomous Region
MF1-1	Cistanche tubulosa	Cistanches Herba	Cultivated Radix	Minfeng country, Xinjiang Uigur Autonomous Region
MF1-2	Cistanche tubulosa	Cistanches Herba	Cultivated Radix	Minfeng country, Xinjiang Uigur Autonomous Region
MF1-3	Cistanche tubulosa	Cistanches Herba	Cultivated Radix	Minfeng country, Xinjiang Uigur Autonomous Region
MF1-4	Cistanche tubulosa	Cistanches Herba	Cultivated Radix	Minfeng country, Xinjiang Uigur Autonomous Region
MF1-5	Cistanche tubulosa	Cistanches Herba	Cultivated Radix	Minfeng country, Xinjiang Uigur Autonomous Region
MF2-1	Cistanche tubulosa	Cistanches Herba	Cultivated Radix	Minfeng country, Xinjiang Uigur Autonomous Region
MF2-2	Cistanche tubulosa	Cistanches Herba	Cultivated Radix	Minfeng country, Xinjiang Uigur Autonomous Region
MF2-3	Cistanche tubulosa	Cistanches Herba	Cultivated Radix	Minfeng country, Xinjiang Uigur Autonomous Region
MF3-1	Cistanche tubulosa	Cistanches Herba	Cultivated Radix	Minfeng country, Xinjiang Uigur Autonomous Region
MF4-1	Cistanche tubulosa	Cistanches Herba	Cultivated Radix	Minfeng country, Xinjiang Uigur Autonomous Region
MF4-2	Cistanche tubulosa	Cistanches Herba	Cultivated Radix	Minfeng country, Xinjiang Uigur Autonomous Region
MF4-3	Cistanche tubulosa	Cistanches Herba	Cultivated Radix	Minfeng country, Xinjiang Uigur Autonomous Region
MY1-4	Cistanche tubulosa	Cistanches Herba	Cultivated Radix	Minfeng country, Xinjiang Uigur Autonomous Region
MY1-5	Cistanche tubulosa	Cistanches Herba	Cultivated Radix	Minfeng country, Xinjiang Uigur Autonomous Region
MY1-6	Cistanche tubulosa	Cistanches Herba	Cultivated Radix	Minfeng country, Xinjiang Uigur Autonomous Region
MY1-3	Cistanche tubulosa	Cistanches Herba	Cultivated Radix	Minfeng country, Xinjiang Uigur Autonomous Region
MY1-1	Cistanche tubulosa	Cistanches Herba	Cultivated Radix	Yutian country, Xinjiang Uigur Autonomous Region
MY1-2	Cistanche tubulosa	Cistanches Herba	Cultivated Radix	Yutian country, Xinjiang Uigur Autonomous Region
YT1-10	Cistanche tubulosa	Cistanches Herba	Cultivated Radix	Yutian country, Xinjiang Uigur Autonomous Region
YT2-1	Cistanche tubulosa	Cistanches Herba	Cultivated Radix	Yutian country, Xinjiang Uigur Autonomous Region
YT2-2	Cistanche tubulosa	Cistanches Herba	Cultivated Radix	Yutian country, Xinjiang Uigur Autonomous Region
YT2-3	Cistanche tubulosa	Cistanches Herba	Cultivated Radix	Yutian country, Xinjiang Uigur Autonomous Region
YT2-4	Cistanche tubulosa	Cistanches Herba	Cultivated Radix	Yutian country, Xinjiang Uigur Autonomous Region
YT2-5	Cistanche tubulosa	Cistanches Herba	Cultivated Radix	Yutian country, Xinjiang Uigur Autonomous Region
YT3-1-1	Cistanche tubulosa	Cistanches Herba	Cultivated Radix	Yutian country, Xinjiang Uigur Autonomous Region
YT3-2	Cistanche tubulosa	Cistanches Herba	Cultivated Radix	Yutian country, Xinjiang Uigur Autonomous Region
YT3-3	Cistanche tubulosa	Cistanches Herba	Cultivated Radix	Yutian country, Xinjiang Uigur Autonomous Region
YT4-1	Cistanche tubulosa	Cistanches Herba	Cultivated Radix	Yutian country, Xinjiang Uigur Autonomous Region
YT4-2	Cistanche tubulosa	Cistanches Herba	Cultivated Radix	Yutian country, Xinjiang Uigur Autonomous Region
YT4-3	Cistanche tubulosa	Cistanches Herba	Cultivated Radix	Yutian country, Xinjiang Uigur Autonomous Region
YT4-4	Cistanche tubulosa	Cistanches Herba	Cultivated Radix	Yutian country, Xinjiang Uigur Autonomous Region
YT4-5	Cistanche tubulosa	Cistanches Herba	Cultivated Radix	Yutian country, Xinjiang Uigur Autonomous Region
YT5-1	Cistanche tubulosa	Cistanches Herba	Cultivated Radix	Yutian country, Xinjiang Uigur Autonomous Region
YT5-2	Cistanche tubulosa	Cistanches Herba	Cultivated Radix	Yutian country, Xinjiang Uigur Autonomous Region
YT5-3	Cistanche tubulosa	Cistanches Herba	Cultivated Radix	Yutian country, Xinjiang Uigur Autonomous Region
YT5-4	Cistanche tubulosa	Cistanches Herba	Cultivated Radix	Yutian country, Xinjiang Uigur Autonomous Region
YT5-5	Cistanche tubulosa	Cistanches Herba	Cultivated Radix	Yutian country, Xinjiang Uigur Autonomous Region
YT5-6	Cistanche tubulosa	Cistanches Herba	Cultivated Radix	Yutian country, Xinjiang Uigur Autonomous Region
YT5-7	Cistanche tubulosa	Cistanches Herba	Cultivated Radix	Yutian country, Xinjiang Uigur Autonomous Region
YT6-1	Cistanche tubulosa	Cistanches Herba	Cultivated Radix	Yutian country, Xinjiang Uigur Autonomous Region
YT6-2	Cistanche tubulosa	Cistanches Herba	Cultivated Radix	Yutian country, Xinjiang Uigur Autonomous Region
YT6-3	Cistanche tubulosa	Cistanches Herba	Cultivated Radix	Yutian country, Xinjiang Uigur Autonomous Region
YT6-4	Cistanche tubulosa	Cistanches Herba	Cultivated Radix	Yutian country, Xinjiang Uigur Autonomous Region
YT6-5	Cistanche tubulosa	Cistanches Herba	Cultivated Radix	Yutian country, Xinjiang Uigur Autonomous Region
QM11-1	Cistanche tubulosa	Cistanches Herba	Cultivated Radix	Jumo country, Xinjiang Uigur Autonomous Region
QM11-2	Cistanche tubulosa	Cistanches Herba	Cultivated Radix	Jumo country, Xinjiang Uigur Autonomous Region
QM11-3	Cistanche tubulosa	Cistanches Herba	Cultivated Radix	Jumo country, Xinjiang Uigur Autonomous Region
QM11-4	Cistanche tubulosa	Cistanches Herba	Cultivated Radix	Jumo country, Xinjiang Uigur Autonomous Region
QM11-5	Cistanche tubulosa	Cistanches Herba	Cultivated Radix	Jumo country, Xinjiang Uigur Autonomous Region
QM12-1	Cistanche tubulosa	Cistanches Herba	Cultivated Radix	Jumo country, Xinjiang Uigur Autonomous Region
QM12-2	Cistanche tubulosa	Cistanches Herba	Cultivated Radix	Jumo country, Xinjiang Uigur Autonomous Region
QM12-3	Cistanche tubulosa	Cistanches Herba	Cultivated Radix	Jumo country, Xinjiang Uigur Autonomous Region
QM12-4	Cistanche tubulosa	Cistanches Herba	Cultivated Radix	Jumo country, Xinjiang Uigur Autonomous Region
QM12-5	Cistanche tubulosa	Cistanches Herba	Cultivated Radix	Jumo country, Xinjiang Uigur Autonomous Region
YC0050MT02	Cistanche tubulosa	Cistanches Herba	Medicinal Slices	Yutian country, Xinjiang Uigur Autonomous Region
YC0050MT03	Cistanche tubulosa	Cistanches Herba	Medicinal Slices	Yutian country, Xinjiang Uigur Autonomous Region
YC0050MT04	Cistanche tubulosa	Cistanches Herba	Medicinal Slices	Yutian country, Xinjiang Uigur Autonomous Region
YC0050MT05	Cistanche tubulosa	Cistanches Herba	Medicinal Slices	Yutian country, Xinjiang Uigur Autonomous Region
YC0050MT06	Cistanche tubulosa	Cistanches Herba	Medicinal Slices	Yutian country, Xinjiang Uigur Autonomous Region
YC0050MT07	Cistanche tubulosa	Cistanches Herba	Medicinal Slices	Xinjiang Boyuan Xinlv Biological technology Co., Ltd.
YC0050MT08	Cistanche tubulosa	Cistanches Herba	Medicinal Slices	Xinjiang Boyuan Xinlv Biological technology Co., Ltd.
YC0050MT09	Cistanche tubulosa	Cistanches Herba	Medicinal Slices	Xinjiang Boyuan Xinlv Biological technology Co., Ltd.
YC0050MT10	Cistanche tubulosa	Cistanches Herba	Medicinal Slices	Xinjiang Boyuan Xinlv Biological technology Co., Ltd.
YC0050MT11	Cistanche tubulosa	Cistanches Herba	Medicinal Slices	Dengkou country, Inner Mongolia Autonomous Region
YC0050MT12	Cistanche tubulosa	Cistanches Herba	Medicinal Slices	Dengkou country, Inner Mongolia Autonomous Region
PS0811MT02	Cistanche tubulosa	Cistanches Herba	Original Plant	Dengkou country, Inner Mongolia Autonomous Region
PS0811MT03	Cistanche tubulosa	Cistanches Herba	Medicinal Slices	Hohhot, Inner Mongolia Autonomous Region
PS0811MT04	Cistanche tubulosa	Cistanches Herba	Medicinal Slices	Dengkou country, Inner Mongolia Autonomous Region
PS0811MT05	Cistanche tubulosa	Cistanches Herba	Medicinal Slices	Dengkou country, Inner Mongolia Autonomous Region
PS0811MT06	Cistanche tubulosa	Cistanches Herba	Medicinal Slices	Dengkou country, Inner Mongolia Autonomous Region
PS0811MT07	Cistanche tubulosa	Cistanches Herba	Medicinal Slices	Dengkou country, Inner Mongolia Autonomous Region
FDC068	Cistanche tubulosa	Cistanches Herba	Medicinal Powder	National Institutes for food and drug Control
YC0089MT03	Cistanche deserticola	Cistanches Herba	Medicinal Slices	Yongning country, NingXia Hui Autonomous Region
YC0089MT04	Cistanche deserticola	Cistanches Herba	Medicinal Slices	Yongning country, NingXia Hui Autonomous Region
YC0089MT05	Cistanche deserticola	Cistanches Herba	Medicinal Slices	Talmud Sue, Inner Mongolia Autonomous Region
YC0089MT06	Cistanche deserticola	Cistanches Herba	Medicinal Slices	Talmud Sue, Inner Mongolia Autonomous Region
YC0089MT07	Cistanche deserticola	Cistanches Herba	Medicinal Slices	Talmud Sue, Inner Mongolia Autonomous Region
YC0089MT08	Cistanche deserticola	Cistanches Herba	Medicinal Slices	Talmud Sue, Inner Mongolia Autonomous Region
YC0089MT09	Cistanche deserticola	Cistanches Herba	Medicinal Slices	Uz tai town, Inner Mongolia Autonomous Region
YC0089MT10	Cistanche deserticola	Cistanches Herba	Medicinal Slices	Talmud Sue, Inner Mongolia Autonomous Region
YC0089MT11	Cistanche deserticola	Cistanches Herba	Medicinal Slices	Talmud Sue, Inner Mongolia Autonomous Region
YC0089MT12	Cistanche deserticola	Cistanches Herba	Medicinal Slices	Kashi prefecture, Xinjiang Uigur Autonomous Region
YC0089MT13	Cistanche deserticola	Cistanches Herba	Medicinal Slices	Kashi prefecture, Xinjiang Uigur Autonomous Region
YC0089MT14	Cistanche deserticola	Cistanches Herba	Medicinal Slices	Dengkou country, Inner Mongolia Autonomous Region
YC0089MT15	Cistanche deserticola	Cistanches Herba	Medicinal Slices	Dengkou country, Inner Mongolia Autonomous Region
PS1687MT01	Cistanche deserticola	Cistanches Herba	Original Plant	Yongning country, NingXia Hui Autonomous Region
PS1687MT02	Cistanche deserticola	Cistanches Herba	Medicinal Slices	Alxa right banner, Inner Mongolia Autonomous Region
PS1687MT03	Cistanche deserticola	Cistanches Herba	Medicinal Slices	Alxa left banner, Inner Mongolia Autonomous Region
PS1687MT04	Cistanche deserticola	Cistanches Herba	Medicinal Slices	Alashan market, Inner Mongolia Autonomous Region
PS1687MT05	Cistanche deserticola	Cistanches Herba	Medicinal Slices	Alxa left banner, Inner Mongolia Autonomous Region
PS1687MT06	Cistanche deserticola	Cistanches Herba	Medicinal Slices	Alxa left banner, Inner Mongolia Autonomous Region
PS1687MT07	Cistanche deserticola	Cistanches Herba	Medicinal Slices	Alxa left banner, Inner Mongolia Autonomous Region
PS1687MT08	Cistanche deserticola	Cistanches Herba	Medicinal Slices	Alxa left banner, Inner Mongolia Autonomous Region
PS1687MT11	Cistanche deserticola	Cistanches Herba	Medicinal Slices	Dengkou country, Inner Mongolia Autonomous Region
YC0114MT01	Cynomorium songaricum	Cynomorii Herba	Medicinal Slices	Drug store, Beijing
YC0114MT02	Cynomorium songaricum	Cynomorii Herba	Medicinal Slices	Drug store, Beijing
YC0114MT03	Cynomorium songaricum	Cynomorii Herba	Medicinal Slices	Anguo herb market, Hebei Province
YC0114MT04	Cynomorium songaricum	Cynomorii Herba	Medicinal Slices	Bozhou herb market, Anhui Province
YC0114MT05	Cynomorium songaricum	Cynomorii Herba	Medicinal Slices	Drug store, Beijing
YC0114MT06	Cynomorium songaricum	Cynomorii Herba	Medicinal Slices	Drug store, Beijing
YC0114MT08	Cynomorium songaricum	Cynomorii Herba	Original Plant	Gaoyun country, Xinjiang Uigur Autonomous Region
YC0114MT09	Cynomorium songaricum	Cynomorii Herba	Original Plant	Burqin country, Xinjiang Uigur Autonomous Region
YC0114MT10	Cynomorium songaricum	Cynomorii Herba	Medicinal Slices	Dengkou country, Inner Mongolia Autonomous Region
YC0114MT11	Cynomorium songaricum	Cynomorii Herba	Medicinal Slices	Yongning country, NingXia Hui Autonomous Region
YC0114MT12	Cynomorium songaricum	Cynomorii Herba	Medicinal Slices	Dengkou country, Inner Mongolia Autonomous Region
YC0114MT14	Cynomorium songaricum	Cynomorii Herba	Medicinal Slices	Dengkou country, Inner Mongolia Autonomous Region
FDC034	Cynomorium songaricum	Cynomorii Herba	Medicinal Powder	National Institutes for food and drug Control
PS1688MT01	Cynomorium songaricum	Cynomorii Herba	Medicinal Slices	Alashan market, Inner Mongolia Autonomous Region
PS1688MT03	Cynomorium songaricum	Cynomorii Herba	Original Plant	Yanchi Country, Ningxia Autonomous Region
YC02	Cynomorium songaricum	Cynomorii Herba	Medicinal Slices	Beijing City
YC07	Cynomorium songaricum	Cynomorii Herba	Medicinal Slices	Chengdu City, Sichuan Province
YC08	Cynomorium songaricum	Cynomorii Herba	Medicinal Slices	Chengdu City, Sichuan Province
YC10	Cynomorium songaricum	Cynomorii Herba	Medicinal Slices	Chengdu City, Sichuan Province
YC12	Cynomorium songaricum	Cynomorii Herba	Medicinal Slices	Chengdu City, Sichuan Province
YC14	Cynomorium songaricum	Cynomorii Herba	Medicinal Slices	Chengdu City, Sichuan Province
YC16	Cynomorium songaricum	Cynomorii Herba	Medicinal Slices	Chengdu City, Sichuan Province
XRL2	Orobanche coerulescens	-	Original Plant	Yanchi Country, Ningxia Autonomous Region
XRLD3	Orobanche coerulescens	-	Original Plant	Yanchi Country, Ningxia Autonomous Region
XRLD5	Orobanche coerulescens	-	Original Plant	Yanchi Country, Ningxia Autonomous Region
PS2006MT01	Orobanche coerulescens	-	Original Plant	Yanchi Country, Ningxia Autonomous Region
XRSY1	Cynomorium songaricum	Cynomorii Herba	Medicinal Slices	Dengkou country, Inner Mongolia Autonomous Region
XYSY3	Cynomorium songaricum	Cynomorii Herba	Medicinal Slices	Yongning country, NingXia Hui Autonomous Region
XRSY4	Cynomorium songaricum	Cynomorii Herba	Medicinal Slices	Dengkou country, Inner Mongolia Autonomous Region
XES1	Cistanche sinensis	-	Original Plant	Yanchi Country, Ningxia Autonomous Region
XRS2	Cistanche sinensis	-	Medicinal Slices	-
XRX2	Cistanche sinensis	-	Medicinal Slices	-
PS2004MT01	Boschniakia rossica	-	Original Plant	Fusong Country, Jilin Province
PS2004MT02	Boschniakia rossica	-	Original Plant	Fusong Country, Jilin Province
PS2005MT01	Cistanche sinensis	-	Original Plant	Yanchi Country, Ningxia Autonomous Region
PS2005MT03	Cistanche sinensis	-	Original Plant	Fengshaqu, Ningxia Autonomous Region
PS2005MT04	Cistanche sinensis	-	Original Plant	-
