# Supplementary material for: Detection of Cistanches Herba (Rou Cong Rong) Medicinal Products Using Species-Specific Nucleotide Signatures
Source: Front Plant Sci. 2018 Nov 13;9:1643. doi: 10.3389/fpls.2018.01643 (PMC6242781; doi:10.3389/fpls.2018.01643)
Supplement: Supplementary Table S2 — Sequence information of related species downloaded from GenBank. [file Table_2.XLSX]

## Sheet: Sheet3
	Supplementary Table 2 Sequence information of related species downloaded from GenBank
	Species	GenBank association number
	Boschniakia himalaica	AY911212, MG523316
	Boschniakia rossica	AY911214, KP281270, KC480303, JF915392, JF915381, MG219185, MG218819
	Boschniakia strobilacea	AY911215, KC480304
	Cistanche deserticola	KY706617, KT285139, KT285138, KT285137, JF915387, JF915378, JF915377, JF915376, JF915375, JF915374, JF915373, JF915372, JF915371, JF915370, GQ434850, AB217873
	Cistanche phelypaea	AY911219, KJ004327, KC480322
	Cistanche phelypaea subsp. lutea	AY209301, AY209302, AY209300
	Cistanche phelypaea subsp. phelypaea	AY209303
	Cistanche salsa	KY706616,JF915380,AB217872
	Cistanche sinensis	JF915390,JF915389,JF915388,AB217874
	Cistanche tubulosa	AY209299,AY209298,KF850607,KC480323,JF915386,JF915385,JF915384,JF915383,JF915379,GQ434563,GQ434562,AB217871
	Cistanche violacea	AY209305,AY209304
	Cynomorium songaricum	KX813699,KT285118,KT285117,KT285116,JF915369,JF915368,KX813705,KX813704,KX813703,KX813702,KX813701,KX813700,KX813698,KX268515,MF096219,MF096218,MF096217,MF096216,MF096215,MF096214, HQ222981, KC463817, KC463818, KC463819, KC463820, KC463821, KC463822, KC463823, KC463824
	Orobanche alba	AY209250,AY209248,AY209249,AY209247,AY209246,AY209245,KY218658,KY218647
	Orobanche alba subsp. Alba	KY513961,KY513950
	Orobanche alba subsp. major	KY513962
	Orobanche alsatica	KY513948,KY513937,KY218642
	Orobanche amethystea	AY209274
	Orobanche anatolica	AY209283,AY209282,KY218653
	Orobanche artemisiae-campestris	AY209264,KR260921
	Orobanche austrohispanica	AY209241
	Orobanche ballotae	KF359499
	Orobanche bartlingii	AY209260,KY513954,KY513947,KY513944,KY513933,KY218659,KY218651
	Orobanche bulbosa	KX161152,KX161151,KX161150,KX161149,KX161148,KX161147
	Orobanche californica	AY911234,KC480368
	Orobanche caryophyllacea	AY209237,KR260926,KY513958,KY513941,KX166772
	Orobanche cernua	AY209234,KP641333,KP641332,AY911235,KC811238,KC811233,KC811232,KC811227,KC811226,KC811244,KC811243,KC811242,KC811241,KC811240,KC811239,KC811237,KC811236,KC811235,KC811234,KC811231,KC811230,KC811229,KC811228,KC811225,KX282309,KX282308
	Orobanche cernua var. australiana	AY209230
	Orobanche cernua var. cernua	AY209233,AY209232,AY960726
	Orobanche cernua var. cumana	AY209231
	Orobanche cernua var. desertorum	AY960731
	Orobanche coerulescens	AY209235,AY881142,MG979752,KY513935,KY218643,JF915391,JF915382
	Orobanche colorata	AY209281
	Orobanche corymbosa	AY911236,KC480369
	Orobanche crenata	AY209267,DQ458909,AY209266,DQ458908,AY911237
	Orobanche crinita	AY209244
	Orobanche densiflora	AY209243,AY960727,AY960725,AY911238,KC480370
	Orobanche elatior	AY209275,KY513969,KY218644,KX165684
	Orobanche fasciculata	AY209296,AY911239,KC480371
	Orobanche flava	AY209255,AY209254,KY513955,KY513959,KY218652
	Orobanche gracilis	AY209240,AY209239,AY209238,AY960722,JX193303,KY218648,KC480372
	Orobanche grenieri	KP641335,KP641334
	Orobanche grossheimii	AY209278,AY209277
	Orobanche haenseleri	AY209253,AY960730
	Orobanche hederae	AY209273,KX161222,AY911240,KY513931,KX167089,KX166900,KX165918
	Orobanche inulae	MH100855
	Orobanche kochii	KY513942,KY513939
	Orobanche krylowii	KY218661,KY218645,KF359504,KF359503,KF359502,KF359501,KF359500
	Orobanche laxissima	KR260927,KR260917,KR260916
	Orobanche leptantha	KY513970
	Orobanche lucorum	AY209251,KY513932,KY218641
	Orobanche ludoviciana	AY911241
	Orobanche lutea	AY209279,KY513967,KY218656,KY218655,KY218650
	Orobanche lycoctoni	EU817103,EU817102,EU817101,EU817100,EU817099,MG979753,KY218660
	Orobanche macrolepis	AY209286,AY209287,AY209288
	Orobanche mayeri	KY513951,KY513952,KY513934
	Orobanche minor	AY209272,AY209271,AY209270,AY960732,KR260923,KR260919,KR260918,DQ003026,AF437315,KC480373,KX166954,KX166950,KX166902,KX166901,KJ011903
	Orobanche mlokosiewiczii	KY218654
	Orobanche multicaulis	AY209294
	Orobanche multiflora	AY209293,AY911242
	Orobanche nowackiana	AY209352
	Orobanche owerinii	AY209265,KR260925,KT819124
	Orobanche pallidiflora	KY513968,KY513966,KY513963,KY513960
	Orobanche pancicii	JN796923,JN796923
	Orobanche picridis	KR260922,AY209269,KR260920
	Orobanche pinorum	AY209292
	Orobanche pubescens	AY209268
	Orobanche pycnostachya	AY881143,AY881143
	Orobanche raddeana	AY209258,AY209257,KY218657
	Orobanche rapum-genistae	AY209280,KX167059
	Orobanche reticulata	AY209256,KY513957,KY513956,KX166955,KX166952
	Orobanche salviae	AY209252
	Orobanche sintenisii	AY209276
	Orobanche teucrii	AY209236,KR260924
	Orobanche transcaucasica	AY209263,AY209262,AY209261
	Orobanche uniflora	AY209297
	Orobanche vallicola	AY209295
