# Supplementary material for: Detection of Cistanches Herba (Rou Cong Rong) Medicinal Products Using Species-Specific Nucleotide Signatures
Source: Front Plant Sci. 2018 Nov 13;9:1643. doi: 10.3389/fpls.2018.01643 (PMC6242781; doi:10.3389/fpls.2018.01643)
Supplement: Supplementary Data Sheet S1 — All the sequences obtained in this study. [file Data_Sheet_1.fasta]

>ZCY55_CCRF/CCRR
CGGTCCAAATACGATCCCGCGGCGACTCACGTCACGACCAGTGGTGGTTGAACACTCAACTCTCGTGCTGTC
>ZCY57_CCRF/CCRR
CGGTCCAAATACGATCCCGCGGCGACTCACGTCACGACCAGTGGTGGTTGAACACTCAACTCTCGTGCTGTC
>ZCY29_SYF1/SYR1
CTCAATGTGCTGCTGCTTCCTTTCGATTCTCAATTATTTGAGGTGCATTGTAAGAAGCGTTCTGTTGGCCTCCCTTGTCGCTGCAAAGGTTGGCTCAAAAGCTTCATTGTGAGCGGTAA
>ZCY48_SYF1/SYR1
CTCAATGTGCTGCTGCTTCCTTTCGATTCTCAATTATTTGAGGTGCATTGTAAGAAGCGTTCTGTTGGCCTCCCTTGTCGCTGCAAAGGTTGGCTCAAAAGCTTCATTGTGAGCGGTAA
>ZCY79_SYF1/SYR1
CTCAATGTGCTGCTGCTTCCTTTCGATTCTCAATTATTTGAGGTGCATTGTAAGAAGCGTTCTGTTGGCCTCCCTTGTCGCTGCAAAGGTTGGCTCAAAAGCTTCATTGTGAGCGGTAA
>YC03_SYF1/SYR1
CTCAATGTGCTGCTGCTTCCTTTCGATTCTCAATTATTTGAGGTGCATTGTAAGAAGCGTTCTGTTGGCCTCCCTTGTCGCTGCAAAGGTTGGCTCAAAAGCTTCATTGTGAGCGGTAAG
>ZCY16_SYF1/SYR1
CTCAATGTGCTGCTGCTTCCTTTCGATTCTCAATTATTTGAGGTGCATTGTAAGAAGCGTTCTGTTGGCCTCCCTTGTCGCTGCAAAGGTTGGCTCAAAAGCTTCATTGTGAGCGGTAAG
>ZCY40_SYF1/SYR1
CTCAATGTGCTGCTGCTTCCTTTCGATTCTCAATTATTTGAGGTGCATTGTAAGAAGCGTTCTGTTGGCCTCCCTTGTCGCTGCAAAGGTTGGCTCAAAAGCTTCATTGTGAGCGGTAAG
>YC04_SYF1/SYR1
CTCAATGTGCTGCTGCTTCCTTTCGATTCTCAATTATTTGAGGTGCATTGTAAGAAGCGTTCTGTTGGCCTCCCTTGTCGCTGCAAAGGTTGGCTCAAAAGCTTCATTGTGAGCGGTAAGTC
>ZCY26_SYF1/SYR1
CTCAATGTGCTGCTGCTTCCTTTCGATTCTCAATTATTTGAGGTGCATTGTAAGAAGCGTTCTGTTGGCCTCCCTTGTCGCTGCAAAGGTTGGCTCAAAAGCTTCATTGTGAGCGGTAAGTC
>ZCY33_SYF1/SYR1
CTCAATGTGCTGCTGCTTCCTTTCGATTCTCAATTATTTGAGGTGCATTGTAAGAAGCGTTCTGTTGGCCTCCCTTGTCGCTGCAAAGGTTGGCTCAAAAGCTTCATTGTGAGCGGTAAGTC
>ZCY41_SYF1/SYR1
CTCAATGTGCTGCTGCTTCCTTTCGATTCTCAATTATTTGAGGTGCATTGTAAGAAGCGTTCTGTTGGCCTCCCTTGTCGCTGCAAAGGTTGGCTCAAAAGCTTCATTGTGAGCGGTAAGTC
>ZCY44_SYF1/SYR1
CTCAATGTGCTGCTGCTTCCTTTCGATTCTCAATTATTTGAGGTGCATTGTAAGAAGCGTTCTGTTGGCCTCCCTTGTCGCTGCAAAGGTTGGCTCAAAAGCTTCATTGTGAGCGGTAAGTC
>ZCY74_SYF1/SYR1
CTCAATGTGCTGCTGCTTCCTTTCGATTCTCAATTATTTGAGGTGCATTGTAAGAAGCGTTCTGTTGGCCTCCCTTGTCGCTGCAAAGGTTGGCTCAAAAGCTTCATTGTGAGCGGTAAGTC
>YC18_SYF1/SYR1
CTCAATGTGCTGCTGCTTCCTTTCGATTCTCAATTATTTGAGGTGCATTGTAAGAAGCGTTCTGTTGGCCTCCCTTGTCGCTGCAAAGGTTGGCTCAAAAGCTTCATTGTGAGCGGTAAGTCT
>YC19_SYF1/SYR1
CTCAATGTGCTGCTGCTTCCTTTCGATTCTCAATTATTTGAGGTGCATTGTAAGAAGCGTTCTGTTGGCCTCCCTTGTCGCTGCAAAGGTTGGCTCAAAAGCTTCATTGTGAGCGGTAAGTCT
>YC20_SYF1/SYR1
CTCAATGTGCTGCTGCTTCCTTTCGATTCTCAATTATTTGAGGTGCATTGTAAGAAGCGTTCTGTTGGCCTCCCTTGTCGCTGCAAAGGTTGGCTCAAAAGCTTCATTGTGAGCGGTAAGTCT
>YC21_SYF1/SYR1
CTCAATGTGCTGCTGCTTCCTTTCGATTCTCAATTATTTGAGGTGCATTGTAAGAAGCGTTCTGTTGGCCTCCCTTGTCGCTGCAAAGGTTGGCTCAAAAGCTTCATTGTGAGCGGTAAGTCT
>YC22_SYF1/SYR1
CTCAATGTGCTGCTGCTTCCTTTCGATTCTCAATTATTTGAGGTGCATTGTAAGAAGCGTTCTGTTGGCCTCCCTTGTCGCTGCAAAGGTTGGCTCAAAAGCTTCATTGTGAGCGGTAAGTCT
>ZCY35_SYF1/SYR1
CTCAATGTGCTGCTGCTTCCTTTCGATTCTCAATTATTTGAGGTGCATTGTAAGAAGCGTTCTGTTGGCCTCCCTTGTCGCTGCAAAGGTTGGCTCAAAAGCTTCATTGTGAGCGGTAAGTCT
>ZCY64_SYF1/SYR1
CTCAATGTGCTGCTGCTTCCTTTCGATTCTCAATTATTTGAGGTGCATTGTAAGAAGCGTTCTGTTGGCCTCCCTTGTCGCTGCAAAGGTTGGCTCAAAAGCTTCATTGTGAGCGGTAAGTCT
>ZCY94_SYF1/SYR1
CTCAATGTGCTGCTGCTTCCTTTCGATTCTCAATTATTTGAGGTGCATTGTAAGAAGCGTTCTGTTGGCCTCCCTTGTCGCTGCAAAGGTTGGCTCAAAAGCTTCATTGTGAGCGGTAAGTCT
>ZCY53_HMRCF/HMRCR
CCTTTAGGGTGATACTTAGGTGGGGGCGGACAATGGCCTCCCGTGCATTATTGATGTGCGGCCGGCCTAAATGAGATCCTGCGGCGACTCACGTCACGACCAGTGGTGGTTGAACTCTCAACTCTCGT
>YC04_SCRF/SCRR
ATATGGGCGATAGGTAGGTGGGGGCGTACGATGGTCTCCCGTGCGCGAGGATGCACGGCCGGCCCAAATGCGATACCGAGGCGACTCACGTCACGGCCAGTGGTGGTTGAACACTCAACTCTCGTGCTGT
>YC18_SCRF/SCRR
ATATGGGCGATAGGTAGGTGGGGGCGTACGATGGTCTCCCGTGCGCGAGGATGCACGGCCGGCCCAAATGCGATACCGAGGCGACTCACGTCACGGCCAGTGGTGGTTGAACACTCAACTCTCGTGCTGT
>YC19_SCRF/SCRR
ATATGGGCGATAGGTAGGTGGGGGCGTACGATGGTCTCCCGTGCGCGAGGATGCACGGCCGGCCCAAATGCGATACCGAGGCGACTCACGTCACGGCCAGTGGTGGTTGAACACTCAACTCTCGTGCTGT
>YC21_SCRF/SCRR
ATATGGGCGATAGGTAGGTGGGGGCGTACGATGGTCTCCCGTGCGCGAGGATGCACGGCCGGCCCAAATGCGATACCGAGGCGACTCACGTCACGGCCAGTGGTGGTTGAACACTCAACTCTCGTGCTGT
>YC22_SCRF/SCRR
ATATGGGCGATAGGTAGGTGGGGGCGTACGATGGTCTCCCGTGCGCGAGGATGCACGGCCGGCCCAAATGCGATACCGAGGCGACTCACGTCACGGCCAGTGGTGGTTGAACACTCAACTCTCGTGCTGT
>ZCY35_SCRF/SCRR
ATATGGGCGATAGGTAGGTGGGGGCGTACGATGGTCTCCCGTGCGCGAGGATGCACGGCCGGCCCAAATGCGATACCGAGGCGACTCACGTCACGGCCAGTGGTGGTTGAACACTCAACTCTCGTGCTGT
>ZCY94_SCRF/SCRR
ATATGGGCGATAGGTAGGTGGGGGCGTACGATGGTCTCCCGTGCGCGAGGATGCACGGCCGGCCCAAATGCGATACCGAGGCGACTCACGTCACGGCCAGTGGTGGTTGAACACTCAACTCTCGTGCTGT
>YC23_SCRF/SCRR
ATATGGGCGATAGGTAGGTGGGGGCGTACGATGGTCTCCCGTGCGCGAGGATGCACGGCCGGCCCAAATGCGATACCGAGGCGACTCACGTCACGGCCAGTGGTGGTTGAACACTCAACTCTCGTGCTGTC
>ZCY64_HMRCF/HMRCR
CTTTAGGGTGATACTTAGGTGGGGGCGGACAATGGCCTCCCGTGCATTATTGATGTGCGGCCGGCCTAAATGAGATCCTGCGGCGACTCACGTCACGACCAGTGGTGGTTGAACTCTCAACTCTCGTGCTG
>ZCY65_HMRCF/HMRCR
CTTTAGGGTGATACTTAGGTGGGGGCGGACAATGGCCTCCCGTGCATTATTGATGTGCGGCCGGCCTAAATGAGATCCTGCGGCGACTCACGTCACGACCAGTGGTGGTTGAACTCTCAACTCTCGTGCTG
>YC04_HMRCF/HMRCR
CCTTTAGGGTGATACTTAGGTGGGGGCGGACAATGGCCTCCCGTGCATTATTGATGTGCGGCCGGCCTAAATGAGATCCTGCGGCGACTCACGTCACGACCAGTGGTGGTTGAACTCTCAACTCTCGTGCTG
>YC18_HMRCF/HMRCR
CCTTTAGGGTGATACTTAGGTGGGGGCGGACAATGGCCTCCCGTGCATTATTGATGTGCGGCCGGCCTAAATGAGATCCTGCGGCGACTCACGTCACGACCAGTGGTGGTTGAACTCTCAACTCTCGTGCTG
>YC20_HMRCF/HMRCR
CCTTTAGGGTGATACTTAGGTGGGGGCGGACAATGGCCTCCCGTGCATTATTGATGTGCGGCCGGCCTAAATGAGATCCTGCGGCGACTCACGTCACGACCAGTGGTGGTTGAACTCTCAACTCTCGTGCTG
>YC21_HMRCF/HMRCR
CCTTTAGGGTGATACTTAGGTGGGGGCGGACAATGGCCTCCCGTGCATTATTGATGTGCGGCCGGCCTAAATGAGATCCTGCGGCGACTCACGTCACGACCAGTGGTGGTTGAACTCTCAACTCTCGTGCTG
>ZCY16_HMRCF/HMRCR
CCTTTAGGGTGATACTTAGGTGGGGGCGGACAATGGCCTCCCGTGCATTATTGATGTGCGGCCGGCCTAAATGAGATCCTGCGGCGACTCACGTCACGACCAGTGGTGGTTGAACTCTCAACTCTCGTGCTG
>ZCY35_HMRCF/HMRCR
CCTTTAGGGTGATACTTAGGTGGGGGCGGACAATGGCCTCCCGTGCATTATTGATGTGCGGCCGGCCTAAATGAGATCCTGCGGCGACTCACGTCACGACCAGTGGTGGTTGAACTCTCAACTCTCGTGCTG
>ZCY51_GHRCF/GHRCR
TTCTGGGACAATGCTTAGGTGGGGGCGGATAATGGCCTCCCGTTCGTCATGACGTGCGGTTGGTTCAAATGAGATCCTGCGGCGATGCACGTCGTGACCAGTGGTGGTTGAACTCTCAACTCAACTCTCGTG
>ZCY63_HMRCF/HMRCR
CCTTTAGGGTGATACTTAGGTGGGGGCGGACAATGGCCTCCCGTGCATTATTGATGTGCGGCCGGCCTAAATGAGATCCTGCGGCGACTCACGTCACGACCAGTGGTGGTTGAACTCTCAACTCTCGTGCTG
>ZCY66_HMRCF/HMRCR
CCTTTAGGGTGATACTTAGGTGGGGGCGGACAATGGCCTCCCGTGCATTATTGATGTGCGGCCGGCCTAAATGAGATCCTGCGGCGACTCACGTCACGACCAGTGGTGGTTGAACTCTCAACTCTCGTGCTG
>ZCY69_HMRCF/HMRCR
CCTTTAGGGTGATACTTAGGTGGGGGCGGACAATGGCCTCCCGTGCATTATTGATGTGCGGCCGGCCTAAATGAGATCCTGCGGCGACTCACGTCACGACCAGTGGTGGTTGAACTCTCAACTCTCGTGCTG
>ZCY70_HMRCF/HMRCR
CCTTTAGGGTGATACTTAGGTGGGGGCGGACAATGGCCTCCCGTGCATTATTGATGTGCGGCCGGCCTAAATGAGATCCTGCGGCGACTCACGTCACGACCAGTGGTGGTTGAACTCTCAACTCTCGTGCTG
>ZCY92_GHRCF/GHRCR
TTCTGGGACAATGCTTAGGTGGGGGCGGATAATGGCCTCCCGTTCGTCATGACGTGCGGTTGGTTCAAATGAGATCCTGCGGCGATGCACGTCGTGACCAGTGGTGGTTGAACTCTCAACTCAACTCTCGTG
>ZCY94_HMRCF/HMRCR
CCTTTAGGGTGATACTTAGGTGGGGGCGGACAATGGCCTCCCGTGCATTATTGATGTGCGGCCGGCCTAAATGAGATCCTGCGGCGACTCACGTCACGACCAGTGGTGGTTGAACTCTCAACTCTCGTGCTG
>YC04_GHRCF/GHRCR
TTCTGGGACAATGCTTAGGTGGGGGCGGATAATGGCCTCCCGTTCGTCATGACGTGCGGTTGGTTCAAATGAGATCCTGCGGCGATGCACGTCGTGACCAGTGGTGGTTGAACTCTCAACTCAACTCTCGTGTCG
>YC18_GHRCF/GHRCR
TTCTGGGACAATGCTTAGGTGGGGGCGGATAATGGCCTCCCGTTCGTCATGACGTGCGGTTGGTTCAAATGAGATCCTGCGGCGATGCACGTCGTGACCAGTGGTGGTTGAACTCTCAACTCAACTCTCGTGTCG
>YC19_GHRCF/GHRCR
TTCTGGGACAATGCTTAGGTGGGGGCGGATAATGGCCTCCCGTTCGTCATGACGTGCGGTTGGTTCAAATGAGATCCTGCGGCGATGCACGTCGTGACCAGTGGTGGTTGAACTCTCAACTCAACTCTCGTGTCG
>YC20_GHRCF/GHRCR
TTCTGGGACAATGCTTAGGTGGGGGCGGATAATGGCCTCCCGTTCGTCATGACGTGCGGTTGGTTCAAATGAGATCCTGCGGCGATGCACGTCGTGACCAGTGGTGGTTGAACTCTCAACTCAACTCTCGTGTCG
>YC21_GHRCF/GHRCR
TTCTGGGACAATGCTTAGGTGGGGGCGGATAATGGCCTCCCGTTCGTCATGACGTGCGGTTGGTTCAAATGAGATCCTGCGGCGATGCACGTCGTGACCAGTGGTGGTTGAACTCTCAACTCAACTCTCGTGTCG
>YC22_GHRCF/GHRCR
TTCTGGGACAATGCTTAGGTGGGGGCGGATAATGGCCTCCCGTTCGTCATGACGTGCGGTTGGTTCAAATGAGATCCTGCGGCGATGCACGTCGTGACCAGTGGTGGTTGAACTCTCAACTCAACTCTCGTGTCG
>ZCY33_GHRCF/GHRCR
TTCTGGGACAATGCTTAGGTGGGGGCGGATAATGGCCTCCCGTTCGTCATGACGTGCGGTTGGTTCAAATGAGATCCTGCGGCGATGCACGTCGTGACCAGTGGTGGTTGAACTCTCAACTCAACTCTCGTGTCG
>ZCY34_GHRCF/GHRCR
TTCTGGGACAATGCTTAGGTGGGGGCGGATAATGGCCTCCCGTTCGTCATGACGTGCGGTTGGTTCAAATGAGATCCTGCGGCGATGCACGTCGTGACCAGTGGTGGTTGAACTCTCAACTCAACTCTCGTGTCG
>ZCY41_GHRCF/GHRCR
TTCTGGGACAATGCTTAGGTGGGGGCGGATAATGGCCTCCCGTTCGTCATGACGTGCGGTTGGTTCAAATGAGATCCTGCGGCGATGCACGTCGTGACCAGTGGTGGTTGAACTCTCAACTCAACTCTCGTGTCG
>ZCY56_GHRCF/GHRCR
TTCTGGGACAATGCTTAGGTGGGGGCGGATAATGGCCTCCCGTTCGTCATGACGTGCGGTTGGTTCAAATGAGATCCTGCGGCGATGCACGTCGTGACCAGTGGTGGTTGAACTCTCAACTCAACTCTCGTGTCG
>ZCY58_GHRCF/GHRCR
TTCTGGGACAATGCTTAGGTGGGGGCGGATAATGGCCTCCCGTTCGTCATGACGTGCGGTTGGTTCAAATGAGATCCTGCGGCGATGCACGTCGTGACCAGTGGTGGTTGAACTCTCAACTCAACTCTCGTGTCG
>ZCY63_GHRCF/GHRCR
TTCTGGGACAATGCTTAGGTGGGGGCGGATAATGGCCTCCCGTTCGTCATGACGTGCGGTTGGTTCAAATGAGATCCTGCGGCGATGCACGTCGTGACCAGTGGTGGTTGAACTCTCAACTCAACTCTCGTGTCG
>ZCY69_GHRCF/GHRCR
TTCTGGGACAATGCTTAGGTGGGGGCGGATAATGGCCTCCCGTTCGTCATGACGTGCGGTTGGTCCAAATGAGATCCTGCGGCGATGCACGTCGCGACCAGTGGTGGTTGAACTCTCAACTCAACTCTCGTGTCG
>ZCY70_GHRCF/GHRCR
TTCTGGGACAATGCTTAGGTGGGGGCGGATAATGGCCTCCCGTTCGTCATGACGTGCGGTTGGTTCAAATGAGATCCTGCGGCGATGCACGTCGTGACCAGTGGTGGTTGAACTCTCAACTCAACTCTCGTGTCG
>ZCY71_GHRCF/GHRCR
TTCTGGGACAATGCTTAGGTGGGGGCGGATAATGGCCTCCCGTTCGTCATGACGTGCGGTTGGTTCAAATGAGATCCTGCGGCGATGCACGTCGTGACCAGTGGTGGTTGAACTCTCAACTCAACTCTCGTGTCG
>ZCY72_GHRCF/GHRCR
TTCTGGGACAATGCTTAGGTGGGGGCGGATAATGGCCTCCCGTTCGTCATGACGTGCGGTTGGTTCAAATGAGATCCTGCGGCGATGCACGTCGTGACCAGTGGTGGTTGAACTCTCAACTCAACTCTCGTGTCG
>ZCY74_GHRCF/GHRCR
TTCTGGGACAATGCTTAGGTGGGGGCGGATAATGGCCTCCCGTTCGTCATGACGTGCGGTTGGTTCAAATGAGATCCTGCGGCGATGCACGTCGTGACCAGTGGTGGTTGAACTCTCAACTCAACTCTCGTGTCG
>ZCY85_GHRCF/GHRCR
TTCTGGGACAATGCTTAGGTGGGGGCGGATAATGGCCTCCCGTTCGTCATGACGTGCGGTTGGTTCAAATGAGATCCTGCGGCGATGCACGTCGTGACCAGTGGTGGTTGAACTCTCAACTCAACTCTCGTGTCG
>ZCY95_GHRCF/GHRCR
TTCTGGGACAATGCTTAGGTGGGGGCGGATAATGGCCTCCCGTTCGTCATGACGTGCGGTTGGTTCAAATGAGATCCTGCGGCGATGCACGTCGTGACCAGTGGTGGTTGAACTCTCAACTCAACTCTCGTGTCG
>ZCY96_GHRCF/GHRCR
TTCTGGGACAATGCTTAGGTGGGGGCGGATAATGGCCTCCCGTTCGTCATGACGTGCGGTTGGTTCAAATGAGATCCTGCGGCGATGCACGTCGTGACCAGTGGTGGTTGAACTCTCAACTCAACTCTCGTGTCG
>YC13_ITS2
CGCATCGCGTCGCCCCCCTCCCCGCGCATAGCGTGGGCTGCGGGGGCGGAAACTGGCCTCCCGTGCGCCCCGGCGCGCGGCTGGCCCAAATGCGATCCCTCGGCGACTCGTGTCGCGACAAGTGGTGGTTGAACAACTCACTTTCATGTCGTGATTCTGCGTCGTCGGTATGGGCATCCGTAAACGACCCAACGGTGTAGGCGCCACACGGCGCCCAACCTTCGACCG
>YC01_ITS2
CTCAATGTGCTGCTGCTTCCTTTCGATTCTCAATTATTTGAGGTGCATTGTAAGAAGCGTTCTGTTGGCCTCCCTTGTCGCTGCAAAGGTTGGCTCAAAAGCTTCATTGTGAGCGGTAAGTCTGCACATTCACTGGTGGGTAGTAAGGCTTGTCCCTTATTGTGGTGTTTGTGTCTGGTCCCTCACTTTTCCCTAGGCCCTGTAAGGTCTTCAACTGGCCCCTTCATTG
>YC05_ITS2
CGCATCGCGTCGCTCCCCTCCCGTCCCTTTAGGGTGATACTTAGGTGGGGGCGGACAATGGCCTCCCGTGCATTATTGATGTGCGGCCGGCCTAAATGAGATCCTGCGGCGACTCACGTCACGACCAGTGGTGGTTGAACTCTCAACTCTCGTGCTGTTGTGACGTATGGCGTCGAATGGTAGACATTATCGCATACCCAATGGTGTGATATATTCACGCTTTTGACCG
>YC09_ITS2
CGCATCGCGTCGCTCCCCTCCCGTCCCTTTAGGGTGATACTTAGGTGGGGGCGGACAATGGCCTCCCGTGCATTATTGATGTGCGGCCGGCCTAAATGAGATCCTGCGGCGACTCACGTCACGACCAGTGGTGGTTGAACTCTCAACTCTCGTGCTGTTGTGACGTATGGCGTCGAATGGTAGACATTATCGCATACCCAATGGTGTGATATATTCACGCTTTTGACCG
>YC24_ITS2
CGCATCGCGTCGCTCCCCTCCCGTCCCTTTAGGGTGATACTTAGGTGGGGGCGGACAATGGCCTCCCGTGCATTATTGATGTGCGGCCGGCCTAAATGAGATCCTGCGGCGACTCACGTCACGACCAGTGGTGGTTGAACTCTCAACTCTCGTGCTGTTGTGACGTATGGCGTCGAATGGTAGACATTATCGCATACCCAATGGTGTGATATATTCACGCTTTTGACCG
>YC25_ITS2
CGCATCGCGTCGCTCCCCTCCCGTCCCTTTAGGGTGATACTTAGGTGGGGGCGGACAATGGCCTCCCGTGCATTATTGATGTGCGGCCGGCCTAAATGAGATCCTGCGGCGACTCACGTCACGACCAGTGGTGGTTGAACTCTCAACTCTCGTGCTGTTGTGACGTATGGCGTCGAATGGTAGACATTATCGCATACCCAATGGTGTGATATATTCACGCTTTTGACCG
>YC27_ITS2
CGCATCGCGTCGCTCCCCTCCCGTCCCTTTAGGGTGATACTTAGGTGGGGGCGGACAATGGCCTCCCGTGCATTATTGATGTGCGGCCGGCCTAAATGAGATCCTGCGGCGACTCACGTCACGACCAGTGGTGGTTGAACTCTCAACTCTCGTGCTGTTGTGACGTATGGCGTCGAATGGTAGACATTATCGCATACCCAATGGTGTGATATATTCACGCTTTTGACCG
>YC28_ITS2
CGCATCGCGTCGCTCCCCTCCCGTCCCTTTAGGGTGATACTTAGGTGGGGGCGGACAATGGCCTCCCGTGCATTATTGATGTGCGGCCGGCCTAAATGAGATCCTGCGGCGACTCACGTCACGACCAGTGGTGGTTGAACTCTCAACTCTCGTGCTGTTGTGACGTATGGCGTCGAATGGTAGACATTATCGCATACCCAATGGTGTGATATATTCACGCTTTTGACCG
>YC29_ITS2
CGCATCGCGTCGCTCCCCTCCCGTCCCTTTAGGGTGATACTTAGGTGGGGGCGGACAATGGCCTCCCGTGCATTATTGATGTGCGGCCGGCCTAAATGAGATCCTGCGGCGACTCACGTCACGACCAGTGGTGGTTGAACTCTCAACTCTCGTGCTGTTGTGACGTATGGCGTCGAATGGTAGACATTATCGCATACCCAATGGTGTGATATATTCACGCTTTTGACCG
>YC31_ITS2
CGCATCGCGTCGCTCCCCTCCCGTCCCTTTAGGGTGATACTTAGGTGGGGGCGGACAATGGCCTCCCGTGCATTATTGATGTGCGGCCGGCCTAAATGAGATCCTGCGGCGACTCACGTCACGACCAGTGGTGGTTGAACTCTCAACTCTCGTGCTGTTGTGACGTATGGCGTCGAATGGTAGACATTATCGCATACCCAATGGTGTGATATATTCACGCTTTTGACCG
>YC32_ITS2
CGCATCGCGTCGCTCCCCTCCCGTCCCTTTAGGGTGATACTTAGGTGGGGGCGGACAATGGCCTCCCGTGCATTATTGATGTGCGGCCGGCCTAAATGAGATCCTGCGGCGACTCACGTCACGACCAGTGGTGGTTGAACTCTCAACTCTCGTGCTGTTGTGACGTATGGCGTCGAATGGTAGACATTATCGCATACCCAATGGTGTGATATATTCACGCTTTTGACCG
>YC34_ITS2
CGCATCGCGTCGCTCCCCTCCCGTCCCTTTAGGGTGATACTTAGGTGGGGGCGGACAATGGCCTCCCGTGCATTATTGATGTGCGGCCGGCCTAAATGAGATCCTGCGGCGACTCACGTCACGACCAGTGGTGGTTGAACTCTCAACTCTCGTGCTGTTGTGACGTATGGCGTCGAATGGTAGACATTATCGCATACCCAATGGTGTGATATATTCACGCTTTTGACCG
>YC35_ITS2
CGCATCGCGTCGCTCCCCTCCCGTCCCTTTAGGGTGATACTTAGGTGGGGGCGGACAATGGCCTCCCGTGCATTATTGATGTGCGGCCGGCCTAAATGAGATCCTGCGGCGACTCACGTCACGACCAGTGGTGGTTGAACTCTCAACTCTCGTGCTGTTGTGACGTATGGCGTCGAATGGTAGACATTATCGCATACCCAATGGTGTGATATATTCACGCTTTTGACCG
>YC36_ITS2
CGCATCGCGTCGCTCCCCTCCCGTCCCTTTAGGGTGATACTTAGGTGGGGGCGGACAATGGCCTCCCGTGCATTATTGATGTGCGGCCGGCCTAAATGAGATCCTGCGGCGACTCACGTCACGACCAGTGGTGGTTGAACTCTCAACTCTCGTGCTGTTGTGACGTATGGCGTCGAATGGTAGACATTATCGCATACCCAATGGTGTGATATATTCACGCTTTTGACCG
>YC37_ITS2
CGCATCGCGTCGCTCCCCTCCCGTCCCTTTAGGGTGATACTTAGGTGGGGGCGGACAATGGCCTCCCGTGCATTATTGATGTGCGGCCGGCCTAAATGAGATCCTGCGGCGACTCACGTCACGACCAGTGGTGGTTGAACTCTCAACTCTCGTGCTGTTGTGACGTATGGCGTCGAATGGTAGACATTATCGCATACCCAATGGTGTGATATATTCACGCTTTTGACCG
>YC38_ITS2
CGCATCGCGTCGCTCCCCTCCCGTCCCTTTAGGGTGATACTTAGGTGGGGGCGGACAATGGCCTCCCGTGCATTATTGATGTGCGGCCGGCCTAAATGAGATCCTGCGGCGACTCACGTCACGACCAGTGGTGGTTGAACTCTCAACTCTCGTGCTGTTGTGACGTATGGCGTCGAATGGTAGACATTATCGCATACCCAATGGTGTGATATATTCACGCTTTTGACCG
>YC06_ITS2
CGCATCGTGTTGCCCCCTCCTCTGTCCTTCTGGGACAATGCTTAGGTGGGGGCGGATAATGGCCTCCCGTTCGTCATGACGTGCGGTTGGTTCAAATGAGATCCTGCGGCGATGCACGTCGTGACCAGTGGTGGTTGAACTCTCAACTCAACTCTCGTGTCGTTGTGACGTTTGGCGTTGTGCGGTGGGATTATTGCATACCCAATCGTGCGATCTATTTTGCGCTTTCGACG
>YC11_ITS2
CGCATCGTGTTGCCCCCTCCTCTGTCCTTCTGGGACAATGCTTAGGTGGGGGCGGATAATGGCCTCCCGTTCGTCATGACGTGCGGTTGGTTCAAATGAGATCCTGCGGCGATGCACGTCGTGACCAGTGGTGGTTGAACTCTCAACTCAACTCTCGTGTCGTTGTGATGTTTGGCGTTGTGCGGTGGGATTATTGCATACCCAATCGTGCGATCTATTTTGCGCTTTCGACG
>YC17_ITS2
CGCATCGTGTTGCCCCCTCCTCTGTCCTTCTGGGACAATGCTTAGGTGGGGGCGGATAATGGCCTCCCGTTCGTCATGACGTGCGGTTGGTTCAAATGAGATCCTGCGGCGATGCACGTCGTGACCAGTGGTGGTTGAACTCTCAACTCAACTCTCGTGTCGTTGTGACGTTTGGCGTTGTGCGGTGGGATTATTGCATACCCAATCGTGCGATCTATTTTGCGCTTTCGACG
>YC26_ITS2
CGCATCGTGTTGCCCCCTCCTCTGTCCTTCTGGGACAATGCTTAGGTGGGGGCGGATAATGGCCTCCCGTTCGTCATGACGTGCGGTTGGTTCAAATGAGATCCTGCGGCGATGCACGTCGTGACCAGTGGTGGTTGAACTCTCAACTCAACTCTCGTGTCGTTGTGACGTTTGGCGTTGTGCGGTGGGATTATTGCATACCCAATCGTGCGATCTATTTTGCGCTTTCGACG
>YC30_ITS2
CGCATCGTGTTGCCCCCTCCTCTGTCCTTCTGGGACAATGCTTAGGTGGGGGCGGATAATGGCCTCCCGTTCGTCATGACGTGCGGTTGGTTCAAATGAGATCCTGCGGCGATGCACGTCGTGACCAGTGGTGGTTGAACTCTCAACTCAACTCTCGTGTCGTTGTGACGTTTGGCGTTGTGCGGTGGGATTATTGCATACCCAATCGTGCGATCTATTTTGCGCTTTCGACG
>YC33_ITS2
CGCATCGTGTTGCCCCCTCCTCTGTCCTTCTGGGACAATGCTTAGGTGGGGGCGGATAATGGCCTCCCGTTCGTCATGACGTGCGGTTGGTTCAAATGAGATCCTGCGGCGATGCACGTCGTGACCAGTGGTGGTTGAACTCTCAACTCAACTCTCGTGTCGTTGTGACGTTTGGCGTTGTGCGGTGGGATTATTGCATACCCAATCGTGCGATCTATTTTGCGCTTTCGACG
>YC39_ITS2
CGCATCGTGTTGCCCCCTCCTCTGTCCTTCTGGGACAATGCTTAGGTGGGGGCGGATAATGGCCTCCCGTTCGTCATGACGTGCGGTTGGTTCAAATGAGATCCTGCGGCGATGCACGTCGTGACCAGTGGTGGTTGAACTCTCAACTCAACTCTCGTGTCGTTGTGACGTTTGGCGTTGTGCGGTGGGATTATTGCATACCCAATCGTGCGATCTATTTTGCGCTTTCGACG
>YC40_ITS2
CGCATCGTGTTGCCCCCTCCTCTGTCCTTCTGGGACAATGCTTAGGTGGGGGCGGATAATGGCCTCCCGTTCGTCATGACGTGCGGTTGGTTCAAATGAGATCCTGCGGCGATGCACGTCGTGACCAGTGGTGGTTGAACTCTCAACTCAACTCTCGTGTCGTTGTGACGTTTGGCGTTGTGCGGTGGGATTATTGCATACCCAATCGTGCGATCTATTTTGCGCTTTCGACG
>YC41_ITS2
CGCATCGTGTTGCCCCCTCCTCTGTCCTTCTGGGACAATGCTTAGGTGGGGGCGGATAATGGCCTCCCGTTCGTCATGACGTGCGGTTGGTTCAAATGAGATCCTGCGGCGATGCACGTCGTGACCAGTGGTGGTTGAACTCTCAACTCAACTCTCGTGTCGTTGTGATGTTTGGCGTTGTGCGGTGGGATTATTGCATACCCAATCGTGCGATCTATTTTGCGCTTTCGACG
>YC42_ITS2
CGCATCGTGTTGCCCCCTCCTCTGTCCTTCTGGGACAATGCTTAGGTGGGGGCGGATAATGGCCTCCCGTTCGTCATGACGTGCGGTTGGTTCAAATGAGATCCTGCGGCGATGCACGTCGTGACCAGTGGTGGTTGAACTCTCAACTCAACTCTCGTGTCGTTGTGATGTTTGGCGTTGTGCGGTGGGATTATTGCATACCCAATCGTGCGATCTATTTTGCGCTTTCGACG
>YC43_ITS2
CGCATCGTGTTGCCCCCTCCTCTGTCCTTCTGGGACAATGCTTAGGTGGGGGCGGATAATGGCCTCCCGTTCGTCATGACGTGCGGTTGGTTCAAATGAGATCCTGCGGCGATGCACGTCGTGACCAGTGGTGGTTGAACTCTCAACTCAACTCTCGTGTCGTTGTGATGTTTGGCGTTGTGCGGTGGGATTATTGCATACCCAATCGTGCGATCTATTTTGCGCTTTCGACG
